# Supplementary material for: Blending in or standing out? The disclosure dilemma of ad cues of social media native advertising
Source: Front Psychol. 2025 Aug 13;16:1636910. doi: 10.3389/fpsyg.2025.1636910 (PMC12380683; doi:10.3389/fpsyg.2025.1636910)
Supplement: Supplementary Table 1 — Codebook for the CRTA. [file Table_1.xlsx]

## Sheet: Codebook incl. frequencies
Code	Category	Subcategory	Definition of Subcategory	Example / Definition	Absolute frequencies (mentions)	Color Code in Atlat.ti
CRTA_(1)_I1	Avoidance of sponsored content	Cognitive Avoidance	Mental strategies used by users to ignore or not process advertisements.	I intentionally ignore/ don't look/ don't pay attention to ads on SNS. any ads on my SNS.	11
CRTA_(1)_I2				I intentionally don't click on any ads on my SNS newsfeed.	1
CRTA_(1)_I3				I mentally tune out ads while scrolling.	11
CRTA_(2)_I1		Affective Avoidance	Emotional responses that lead to a dislike or aversion to advertisements.	I hate ads/sponsored posts on my SNS.	3
CRTA_(2)_I2				Ads make me feel annoyed and I try to avoid them.	25
CRTA_(3)_I1		Behavioral Avoidance	Physical actions taken to avoid seeing or interacting with advertisements.	I take any action to avoid ads on my SNS.	3
CRTA_(3)_I2				I have blocked ads from my SNS.	3
CRTA_(3)_I3				I unfollow brands on my SNS.	0
CRTA_(3)_I4				I hide ads on my SNS newsfeed.	0
CRTA_(3)_I5				I scroll past ads on my SNS newsfeed. I skim past ads without reading.	66
CRTA_(3)_I6		Perceived Relevance & Interest		The theme of the post is not of my interest/not relevant to me.	250
CRTA_(4)_I1	Recognition of sponsored content	Design Elements as indicators for recognizing sponsored posts	Visual and textual elements that help users identify sponsored content.	Disclosure (e.g., label indicating "Ad" or "Sponsored")	95
CRTA_(4)_I2				Call-to-Action Button (e.g., "Learn More," "Buy Now")	77
CRTA_(4)_I3				Verification Icon (e.g., blue check mark indicating a verified account)	27
CRTA_(4)_I4				Number of Likes	1
CRTA_(4)_I5				Profile name/profile picture	81
CRTA_(4)_I6				Explicitness of product advertised	2
CRTA_(4)_I7				Structure of Post (multiple pieces e.g., pillows, slogan/button on picture)	178
CRTA_(4)_I8				Location	2
CRTA_(4)_I9				Content Image (Importance of quick, easy recognition of what is being displayed)	59
CRTA_(4)_I10		Unspecified/ Overall appearance		I recognized it was an ad.	234
CRTA_(4)_I11		Timing of Recognition	Captures whether the recognition of sponsored content happens immediately upon seeing the post or after engaging with it.	User identifies the content as sponsored at first glance.	118
CRTA_(4)_I12				User identifies the content as sponsored after engaging with it (e.g., reading text, viewing images). [P13: Nee erst mal nicht aber danach als ich dieses Hotel oder sowas gelesen habe im letzten Post]	31
CRTA_(4)_I13		Misidentifi-cation of Sponsored Content	Instances where users mistakenly identify non-sponsored content as sponsored.		33
CRTA_(5)_I1	Non-recognition of sponsored content	Reasons for not paying attention/recognizing a sponsored post	Specific reasons why users might not notice or identify sponsored content.	I did not recognize the product the company wants to sell.	131
CRTA_(5)_I2				The picture was too cluttered to understand it.	36
CRTA_(5)_I3				I did not pay attention whether it was sponsored or not.	240
CRTA_(5)_I4				The main product was overshadowed.	3
CRTA_(6)_I1	Acceptance of sponsored content	Perceived Relevance & Interest	The degree to which users find the content of the advertisement relevant and interesting.	I looked at/ engaged with the sponsored post on my SNS, because I find them relevant/important/beneficial/valuable to me.	176
CRTA_(7)_I1		Behavioral Acceptance	Actions that demonstrate users' positive reception of sponsored content.	I swipe through sponsored posts on my SNS.	19
CRTA_(7)_I2				I like sponsored posts on my SNS.	20
CRTA_(7)_I3				I bookmark sponsored posts on my SNS.	8
CRTA_(7)_I4				I click on sponsored posts on my SNS to go to the brand's website/profile.	5
CRTA_(7)_I5				I click on sponsored posts on my SNS to find out more about the brand (e.g., price, other products).	13
CRTA_(10)_I1	Reasoning for Liking something	Familiarity and Recognition	The impact of recognizing the brand or person associated with the ad on user preference.	I am familiar with the brand. / I know this brand.	16
CRTA_(10)_I2				I thought I know this person. // This person looked familiar.	5
CRTA_(10)_I3				I like the topic/ this content.	19
CRTA_(10)_I4				I would like this usually. Unspecified liking.	10
CRTA_(11)_1	Non-sponsored posts	Attitudes towards content		I am interested in topic/ content	163
CRTA_(11)_2				I am not interested/ confued by the topic/ content	55
CRTA_(11)_3		Liking something		I always like posts of my friends to show support.	29
CRTA_(12)_I1.1	Perceived Aesthetics of Illustration	Positive Aesthetic Evaluation	sponsored	The design of the picture/content image is beautiful. I found the visuals very appealing.	127
CRTA_(12)_I1.2			non-sponsored	The design of the picture/content image is beautiful. I found the visuals very appealing.	30
CRTA_(12)_I2.1		Negative Aesthetic Evaluation	sponsored	The content looks poorly designed and boring.	103
CRTA_(12)_I2.2			non-sponsored	The content looks poorly designed and boring.	26
